# Supplementary material for: Influence of openings on the snowdrift characteristics of cubes
Source: PLoS One. 2025 Jun 18;20(6):e0325545. doi: 10.1371/journal.pone.0325545 (PMC12176170; doi:10.1371/journal.pone.0325545)
Supplement: S1 File — (XLS) [file pone.0325545.s001.xls]

## Sheet: Sheet1
	Figure 3											Figure 4								Figure 5								Figure 6									Figure 7									Figure 8
	x/H	Oikawa measured value of the SN09	x/H	Numerical simulation values for the k-ε model	Numerical simulation values for the RSM model	x/H	Test value of the central axis of the cube	Test value of the longitudinal axis of the cube	x/H	Oikawa measured value of the SN36		x/H	80mm×80mm	70mm×70mm	60mm×60mm	50mm×50mm	40mm×40mm	0mm×0mm		x/H	0mm×0mm	40mm×40mm	50mm×50mm	60mm×60mm	70mm×70mm	80mm×80mm		x/H	60mm	50mm	40mm	30mm	20mm	10mm	0mm		x/H	60mm	50mm	40mm	30mm	20mm	10mm	0mm		x/H	windward and side faces	windward and leeward faces	windward and top faces
	-2	1.27	-1.8	1.41	1.38	-2.1	1.025	1.05	-2.34	1.49		-2.3	0.82	0.83	0.94	0.965	1	1.01		-0.5	0.005	0.005	0.005	0.005	0.005	0.005		-2.3	1.075	1.06	1.035	1	0.995	0.985	0.94		-0.5	0.005	0.005	0.005	0.005	0.005	0.005	0.005		-2.3	0.98	1	0.95
	-1.75	1.42	-1.7	1.4	1.4	-1.9	1.035	1.055	-2.17	1.5		-2.1	0.82	0.835	0.95	0.98	1.01	1.035		-0.4	0.207	0.445	0.43	0.325	0.225	0.21		-2.1	1.08	1.065	1.04	1.01	0.998	0.98	0.975		-0.4	0.62	0.595	0.565	0.445	0.355	0.3	0.27		-2.1	1	1.01	1.055
	-1.5	1.4	-1.6	1.38	1.37	-1.7	1.05	1.07	-1.83	1.54		-1.9	0.825	0.845	0.965	0.98	1.025	1.045		-0.3	0.462	0.875	0.855	0.645	0.445	0.415		-1.9	1.09	1.075	1.055	1.025	1.015	1.01	0.98		-0.3	0.99	0.985	0.975	0.875	0.7	0.495	0.435		-1.9	1.02	1.045	1.025
	-1	0.7	-1.5	1.36	1.34	-1.5	1.075	1.1	-1.66	1.59		-1.7	0.85	0.875	0.995	1	1.05	1.07		-0.2	0.667	0.88	0.86	0.655	0.455	0.425		-1.7	1.115	1.09	1.085	1.05	1.035	1.02	1		-0.2	0.98	0.96	0.94	0.88	0.71	0.7	0.6		-1.7	1.03	1.05	1.01
	-0.87	0.5	-1.4	1.34	1.31	-1.3	1.1	1.15	-1.49	1.64		-1.5	1	1	1.02	1.055	1.085	1.1		-0.1	0.92	0.885	0.86	0.705	0.589	0.549		-1.5	1.12	1.115	1.11	1.085	1.055	1.04	1.005		-0.1	1.055	1	0.925	0.885	0.83	0.785	0.71		-1.5	1.045	1.065	0.98
	-0.67	0.6	-1.3	1.32	1.25	-1.1	0.885	0.965	-1.32	1.74		-1.3	0.99	1.03	1.05	1.1	1.12	1.15		0	1.015	0.975	0.938	0.875	0.753	0.698		-1.3	1.15	1.13	1.115	1.12	1.085	1.065	1.015		0	1.19	1.15	1.11	0.975	0.96	0.92	0.865		-1.3	1.06	1.1	0.95
	-0.5	1	-1.2	1.3	1.19	-0.9	0.285	0.58	-1.15	1.58		-1.1	0.91	0.845	0.875	0.825	0.935	0.965		0.1	0.96	1.105	1.06	1.05	0.97	0.847		-1.1	1.045	1.035	1.025	0.935	0.875	0.855	0.81		0.1	1.205	1.175	1.145	1.105	1.05	1.03	0.92		-1.1	1.08	0.935	0.8
	-0.25		-1.1	1.28	1.1	-0.7	0.47	0	-0.98	0.58		-0.9	0.885	0.655	0.695	0.455	0.565	0.58		0.2	0.912	1.14	1.12	1.055	1.02	0.955		-0.9	0.825	0.765	0.685	0.565	0.525	0.5	0.485		0.2	1.225	1.215	1.185	1.135	1.06	1.02	0.915		-0.9	0.91	0.565	0.65
	0		-1	1.25	1	-0.5	0.985	0	-0.81	0.68		-0.7	0.725	0.52	0.545	0	0	0		0.3	0.861	1.08	1.06	0.765	0.721	0.665		-0.7	0.625	0.505	0.445	0	0	0	0		0.3	1.18	1.165	1.15	1.08	0.84	0.725	0.65		-0.7	0.755	0.35	0.5
	0.25		-0.95	1.23	0.81	-0.4		0.385	-0.5	1.27		-0.5	0.65	0.485	0.355	0	0	0		0.4	0.485	1.02	0.995	0.385	0.363	0.335		-0.5	0.47	0.33	0.27	0	0	0	0		0.4	1.1	1.055	1.05	1.02	0.515	0.405	0.375		-0.5	0.4	0.415	0.35
	0.5	1.35	-0.9	1.19	0.63	-0.3		0.645	-0.33			-0.4	0.85	0.745	0.5	0.475	0.465	0.385		0.5	0.005	0.005	0.005	0.005	0.005	0.005		-0.4	0.535	0.505	0.495	0.465	0.385	0.235	0.215		0.5	0.008	0.008	0.005	0.005	0.005	0.005	0.005		-0.4	0.855	0.61	0.57
	0.67	1.1	-0.85	1.16	0.45	-0.2		0.895	0.16			-0.3	1.005	1.015	0.685	0.895	0.935	0.645										-0.3	0.475	0.585	0.665	0.935	0.6	0.595	0.575											-0.3	1.38	0.835	0.81
	0.84	1	-0.8	1.12	0.59	-0.1		1.1	0			-0.2	1.105	1.125	0.805	1.175	1.28	0.895										-0.2	0.635	0.745	0.85	1.28	0.9	0.865	0.785											-0.2	1.34	1.185	1.05
	1	0.95	-0.75	1.08	0.71	0		1.22	0.16			-0.1	1.1	1.125	1.085	1.305	1.325	1.1										-0.1	0.855	0.925	1	1.325	1.135	1.095	1.065											-0.1	1.3	1.24	1.2
	1.5	0.7	-0.7	1.04	0.83	0.1		1.215	0.33			0	1.095	1.12	1.285	1.38	1.425	1.22										0	1.1	1.135	1.255	1.425	1.365	1.225	1.185											0	1.26	1.375	1.32
	2	0.8	-0.65	1	0.92	0.2		1.215	0.5	1.11		0.1	1.1	1.125	1.28	1.375	1.42	1.215										0.1	1.235	1.3	1.445	1.42	1.355	1.21	1.18											0.1	1.21	1.37	1.32
			-0.6	1.03	1	0.3		1.21	0.81	0.94		0.2	1.105	1.12	1.275	1.37	1.415	1.215										0.2	1.32	1.465	1.44	1.415	1.3	1.195	1.18											0.2	1.31	1.365	1.31
			-0.55	1.06	1.09	0.4		1.205	0.98	0.86		0.3	1.1	1.155	1.27	1.365	1.4	1.21										0.3	1.485	1.46	1.35	1.4	1.28	1.19	1.175											0.3	1.42	1.355	1.3
			-0.5	1.09	1.18	0.5	1.18	1.18	1.15	0.75		0.4	1.095	1.12	1.26	1.36	1.35	1.205										0.4	1.48	1.45	1.35	1.35	1.285	1.185	1.17											0.4	1.52	1.355	1.315
			-0.45			0.7	1.1	1.16	1.32	0.82		0.5	1.1	1.12	1.265	1.365	1.4	1.18										0.5	1.47	1.45	1.3	1.4	1.3	1.2	1.185											0.5	1.44	1.33	1.305
			-0.4			0.9	1.09	1.135	1.49	0.81		0.7	1.08	1.113	1.24	1.345	1.38	1.16										0.7	1.465	1.445	1.4	1.38	1.285	1.17	1.16											0.7	1.42	1.33	1.3
			-0.35			1.1	1.08	1.1	1.66	0.83		0.9	1.07	1.08	1.225	1.335	1.35	1.135										0.9	1.46	1.46	1.38	1.35	1.255	1.155	1.145											0.9	1.4	1.325	1.28
			-0.3			1.3	1.085	1.08	1.83	0.85		1.1	1.06	1.05	1.15	1.3	1.31	1.1										1.1	1.465	1.45	1.365	1.31	1.23	1.14	1.13											1.1	1.43	1.31	1.265
			-0.25			1.5	1.07	1.07				1.3	1.085	1.145	1.255	1.27	1.275	1.08										1.3	1.445	1.435	1.34	1.275	1.21	1.125	1.1											1.3	1.45	1.325	1.27
			-0.2			1.7	1.075	1.065				1.5	1.08	1.135	1.23	1.295	1.315	1.07										1.5	1.425	1.42	1.325	1.315	1.235	1.13	1.2											1.5	1.42	1.3	1.255
			-0.15			1.9	1.06	1.065				1.7	1.07	1.13	1.22	1.28	1.295	1.065										1.7	1.4	1.41	1.355	1.295	1.21	1.15	1.08											1.7	1.42	1.295	1.25
			-0.1			2.1	1.05	1.055				1.9	1.065	1.13	1.235	1.255	1.275	1.065										1.9	1.435	1.425	1.335	1.275	1.2	1.11	1.03											1.9	1.44	1.29	1.245
			-0.05									2.1	1.06	1.125	1.2	1.28	1.29	1.055										2.1	1.42	1.415	1.31	1.29	1.225	1.185	1.1											2.1	1.43	1.285	1.24
			0									2.3	1.05	1.13	1.18	1.265	1.285	1.045										2.3	1.415	1.4	1.315	1.285	1.22	1.175	1.05											2.3	1.42	1.29	1.24
			0.05									2.5	1.045	1.125	1.16	1.24	1.275	1.04										2.5	1.425	1.415	1.285	1.275	1.15	1.1	1.05											2.5	1.44	1.295	1.245
			0.1
			0.15
			0.2
			0.25
			0.3
			0.35
			0.4
			0.45
			0.5	1.23	1.17
			0.55	1.19	1.22
			0.6	1.14	1.27
			0.65	1.1	1.13
			0.7	1	0.98
			0.75	0.99	0.97
			0.8	0.98	0.96
			0.85	0.97	0.95
			0.9	0.96	0.94
			0.95	0.96	0.93
			1	0.95	0.92
			1.1	0.95	0.9
			1.2	0.97	0.87
			1.3	0.98	0.84
			1.4	0.98	0.83
			1.5	0.98	0.82
			1.6	0.97	0.83
			1.7	0.96	0.84
			1.8	0.97	0.85
[truncated: 30 more columns]
